# Supplementary material for: In silico gene expression profiling in Cannabis sativa
Source: F1000Res. 2017 Jan 23;6:69. [Version 1] doi: 10.12688/f1000research.10631.1 (PMC5414814; doi:10.12688/f1000research.10631.1)
Supplement: Supplementary file 1 [file f1000research-6-11455-s0000.tgz]

Archive with 1 entries (1 files):
- 5f9bf2da-d22f-4364-a8c2-b713bbde0102.xlsx
