# Supplementary material for: In silico gene expression profiling in Cannabis sativa
Source: F1000Res. 2017 Jan 23;6:69. [Version 1] doi: 10.12688/f1000research.10631.1 (PMC5414814; doi:10.12688/f1000research.10631.1)
Supplement: Supplementary file 1 [file f1000research-6-11455-s0000.tgz › 5f9bf2da-d22f-4364-a8c2-b713bbde0102.xlsx]

## Sheet: Sheet1
Pathway	pkmRNA ID	Gene	Shoot	Root	Root.1	Root.2	Root.3	Root.4	Stem	Primary Stem.1	Primary Stem.2	Stem Petioles.1	Stem Petioles.2	Leaf	Young Leaf.1	Young Leaf.2	Young Leaf.3	Mature Leaf.1	Mature Leaf.2	Mature Leaf.3	Flower Bud.1	Flower Bud.2	Flower Bud.3	Flower Bud.4	Pre-Flower	Early-stage Flower	Mature Flower.1	Mature Flower.2	Mature Flower.3	Mature Flower.4	Mid-stage Flower	Finola Mid-Flower.1	Finola Mid-Flower.2
Cannabinoid	PK28436.1	PT	30.6467	1e-05	0.120318	1e-05	1e-05	1e-05	0.328774	0.98086	0.0656926	0.0585092	0.0576044	1.33575	0.520141	1.9283	3.18293	2.17234	1.44314	1.06638	16.7485	6.58584	5.93955	11.2513	26.5906	71.7139	24.5005	2.85163	2.17761	5.387	190.72	10.3806	11.0567
Cannabinoid	PK29242.1	THCAS	43.9833	1e-05	0.947927	0.0430759	0.0385861	0.00249757	0.284387	1.98797	0.49323	0.860729	0.616783	2.84281	5.95179	7.18465	14.8672	9.57314	6.30212	7.23375	42.4299	16.3824	18.7434	44.8112	44.2553	73.9959	66.6863	11.7415	4.57077	19.5606	256.541	7.52169	3.5785
Hexanoate	PK04797.1	AAE1	80.7327	6.20809	1.40045	1.67237	1.33203	1.32061	0.679829	2.1042	0.396318	0.841784	0.680368	2.2174	3.14561	3.1582	7.96293	5.46894	3.70291	3.92651	40.6623	16.1123	17.8815	31.0426	56.142	94.3834	50.6682	11.3461	5.26492	15.0522	210.203	10.0132	10.0303
Hexanoate	PK13710.1	AAE3	14.3826	28.2236	19.3787	13.7507	12.1702	13.0003	26.4149	24.0689	27.097	18.5646	19.1443	43.3032	13.6843	8.23938	28.2776	19.324	13.9541	24.0954	24.5126	33.2824	22.3969	40.1856	22.5435	22.6437	30.5564	43.2785	47.7625	33.0513	49.9984	14.9009	14.3932
Hexanoate	PK17279.2	Desaturase	0.374609	1e-05	2.54254	1e-05	1e-05	1e-05	0.595432	3.71905	0.650639	1.22289	0.214475	2.34422	1e-05	0.397856	0.000101243	0.286873	0.606549	0.151655	81.2761	26.6955	20.4993	33.0281	0.123979	0.468796	90.6595	16.866	8.24917	15.8943	33.9944	5.90574	8.65966
Hexanoate	PK04410.1	HPL	120.104	4.55735	2.23385	0.900656	2.06675	1.50944	26.5295	15.0466	6.97531	7.21439	7.28846	67.9051	59.9999	28.6348	88.5386	115.762	118.309	84.076	51.0182	35.3424	37.0566	28.1914	139.429	66.5566	75.3329	57.488	42.4576	53.6882	106.485	30.1373	26.1003
Hexanoate	PK08276.1	LOX1	41.4832	1e-05	1.5444	0.147309	0.371857	0.0281016	9.06061	5.61229	3.48019	3.32089	4.3525	65.5282	31.7614	18.4121	45.9455	29.6156	29.0166	34.5208	107.497	80.0759	62.9305	141.763	47.7379	40.0648	100.367	70.9616	56.4828	72.7589	121.415	17.1855	20.1458
GPP	PK10442.1	GPP_synthase_(lsu)	124.245	39.1375	25.6147	33.1512	32.9095	33.8832	68.8376	30.778	26.2268	21.2507	24.7668	47.854	47.6474	21.4471	72.4906	74.6202	62.1182	48.2669	20.7744	12.3928	14.2939	11.0153	156.274	116.652	30.535	28.4405	20.6493	26.6142	59.9642	44.3213	47.2146
GPP	PK15935.1	GPP_synthase_(ssu)	56.1986	1.76227	1.38423	0.614377	0.499358	0.200478	1.13153	6.67638	0.474794	0.740033	0.346947	5.90229	6.80259	7.13926	16.2234	11.8481	7.7532	10.0293	84.1369	23.2202	28.4964	35.8484	36.8332	106.43	100.29	18.4809	9.01986	27.0749	76.7556	11.0475	15.6292
GPP	PK17903.1	IPP isomerase	92.3172	310.792	209.254	165.412	180.704	171.884	98.9252	131.131	118.723	112.96	126.227	99.6546	64.0477	44.959	93.05	55.7681	57.8407	108.45	158.541	192.211	155.945	221.032	95.7309	220.629	297.016	241.957	155.908	128.322	170.015	138.789	149.979
MEP	PK19074.1	CMK	39.0587	10.3411	6.04667	6.90205	7.64614	6.32322	12.7403	6.53317	7.80693	8.78849	5.39514	25.0059	14.0501	7.8223	23.0313	21.5667	26.8029	23.4468	21.5954	14.6784	13.2126	19.0412	40.9217	55.5009	30.3436	16.3652	11.2744	21.8638	44.397	22.262	23.4266
MEP	PK04218.1	DXR	135.644	46.0106	60.894	69.3123	64.7357	60.4092	50.5263	37.8708	69.3481	48.4231	46.6917	74.8163	55.792	23.6927	88.85	122.021	126.783	72.7028	43.9535	31.9467	22.839	31.0043	111.85	92.5591	59.6897	43.1203	34.2697	46.0378	99.722	83.0955	79.9361
MEP	PK16122.1	DXS	141.132	17.3444	19.4756	12.233	13.7805	14.352	98.852	32.4074	20.3698	11.892	18.7444	29.8555	18.9874	18.1099	36.97	41.6142	33.5281	25.2793	51.6067	21.7078	13.1195	24.9004	137.215	127.864	59.7952	28.7436	23.7367	23.3164	215.739	50.7974	51.8205
MEP	PK13726.1	HDR	335.347	108.887	120.346	84.6231	85.305	89.2846	173.269	98.8547	136.972	110.244	106.738	335.404	217.345	107.007	294.844	279.192	322.382	283.951	547.521	431.019	286.032	719.63	349.074	431.169	653.863	404.83	337.413	357.913	1198.79	172.941	185.757
MEP	PK23068.1	HDS	132.868	37.3134	28.6445	23.4467	23.5366	25.6009	48.9804	27.8699	39.68	32.5676	28.6253	103.432	60.1196	25.7884	91.8642	82.0048	81.9782	74.0519	87.0417	65.1364	55.8572	98.0038	111.386	172.255	258.414	115.485	82.0059	68.0802	72.2965	45.6032	50.6587
MEP	PK03569.1	MCT	59.1611	3.79295	3.43145	2.90347	2.7709	2.91256	8.94252	1.06931	4.47084	3.83975	3.1503	11.6577	5.86977	6.66256	12.2849	15.1069	17.9594	15.9504	12.1595	7.05952	4.8501	9.84357	76.1574	68.1294	18.5506	7.65323	4.31791	10.6757	23.4279	33.8047	41.4088
MEP	PK25433.1	MDS	87.1013	23.5427	19.8436	13.6711	16.8826	16.8126	39.102	19.1358	35.2437	26.3691	21.7818	134.165	58.4231	34.5772	90.779	96.7836	116.87	119.033	60.4757	57.5618	45.0172	47.2515	88.6379	108.799	93.3378	73.5675	55.438	69.801	85.8132	51.4675	55.5704
Olivetolic acid	PK02382.1	OLS	401.557	0.631409	9.24473	0.198611	0.574591	0.123137	0.579172	28.2567	4.61178	4.77631	1.87671	31.8478	29.5675	30.736	85.6132	53.6086	31.2227	48.3909	616.995	240.812	210.163	427.595	249.204	647.306	766.907	166.893	78.8518	202.901	1759.95	193.802	191.032
Olivetolic acid	PK18994.2	Betv1-like	29.4961	0.0993063	0.153144	0.599712	0.376845	0.317714	0.743486	0.937675	0.217722	0.90242	0.274918	2.35659	0.813388	3.75324	2.56529	2.73486	2.11648	2.04126	38.0254	7.74313	1.16933	8.9561	34.8907	53.446	51.5892	20.2649	5.82743	5.61313	3.87388	94.2462	90.8505
Olivetolic acid	PK24700.1	CHI-like	146.844	1e-05	1.56226	0.257708	0.211582	0.230305	0.430108	1.34177	0.688419	0.779153	0.822934	7.75979	8.2184	15.1511	23.1165	15.7015	12.9035	20.8454	70.6512	25.1269	24.4377	56.9403	152.311	192.08	358.835	156.779	19.1276	8.80116	29.9605	79.6749	84.5493
Olivetolic acid	PK01544.1	OAC	876.842	3.30589	7.57853	0.227473	0.175643	1e-05	5.61411	15.283	10.2248	5.47604	3.12407	66.6226	39.812	99.9297	142.279	102.288	98.8998	153.313	725.013	396.706	278.9	983.517	641.981	1164.98	1148.36	181.665	116.09	324.089	1794.52	880.623	857.985
Terpene	PK25781.1	TPS	39.6651	1e-05	0.566779	0.623573	0.305391	0.37037	2.79749	0.664755	0.171991	0.0957398	0.0942592	1.26838	0.364764	1.93831	1.29438	1.2072	1.54854	0.762532	36.9744	10.1424	5.80172	38.61	50.684	57.3947	500.994	28.8705	6.46734	2.80482	8.41731	50.7248	52.3571
Flavonoid	PK02382	PKS	401.557	0.631409	9.24473	0.198611	0.574591	0.123137	0.579172	28.2567	4.61178	4.77631	1.87671	31.8478	29.5675	30.736	85.6132	53.6086	31.2227	48.3909	616.995	240.812	210.163	427.595	249.204	647.306	1759.95	766.907	166.893	78.8518	202.901	193.802	191.032
